# Supplementary material for: New Experiments and a Model-Driven Approach for Interpreting Middle Stone Age Lithic Point Function Using the Edge Damage Distribution Method
Source: PLoS One. 2016 Oct 13;11(10):e0164088. doi: 10.1371/journal.pone.0164088 (PMC5063385; doi:10.1371/journal.pone.0164088)
Supplement: S1 File — List of archaeological points with observed edge damage, raw material, and corresponding museum repository. (XLSX) [file pone.0164088.s001.xlsx]

## Sheet: SpecNumber
Site	Level	SpecimenNumber	RawMaterial	Repository
DK1	6-9	1472	Quartzite	Iziko Museum, Cape Town
DK1	6-9	1485	Quartzite	Iziko Museum, Cape Town
DK1	10-14	1521	Quartzite	Iziko Museum, Cape Town
DK1	6-9	1482	Quartzite	Iziko Museum, Cape Town
DK1	10-14	1512	Quartzite	Iziko Museum, Cape Town
DK1	6-9	796	Quartzite	Iziko Museum, Cape Town
DK1	6-9	1460	Quartzite	Iziko Museum, Cape Town
DK1	6-9	1466	Quartzite	Iziko Museum, Cape Town
DK1	6-9	1488	Quartzite	Iziko Museum, Cape Town
DK1	6-9	1474	Quartzite	Iziko Museum, Cape Town
DK1	6-9	1476	Quartzite	Iziko Museum, Cape Town
DK1	6-9	1451	Silcrete	Iziko Museum, Cape Town
DK1	6-9	1463	Quartzite	Iziko Museum, Cape Town
DK1	10-14	1578	Quartzite	Iziko Museum, Cape Town
DK1	10-14	1592	Quartzite	Iziko Museum, Cape Town
DK1	10-14	1570	Quartzite	Iziko Museum, Cape Town
DK1	10-14	1629	Quartzite	Iziko Museum, Cape Town
DK1	10-14	1635	Quartzite	Iziko Museum, Cape Town
DK1	10-14	1636	Quartzite	Iziko Museum, Cape Town
DK1	10-14	1637	Quartzite	Iziko Museum, Cape Town
DK1	10-14	1610	Quartzite	Iziko Museum, Cape Town
DK1	10-14	1615	Quartzite	Iziko Museum, Cape Town
DK1	10-14	1623	Quartzite	Iziko Museum, Cape Town
DK1	10-14	1624	Quartzite	Iziko Museum, Cape Town
DK1	10-14	1628	Quartzite	Iziko Museum, Cape Town
DK1	10-14	1531	Silcrete	Iziko Museum, Cape Town
DK1	10-14	1535	Silcrete	Iziko Museum, Cape Town
DK1	6-9	1494	Quartzite	Iziko Museum, Cape Town
DK1	10-14	1544	Quartzite	Iziko Museum, Cape Town
DK1	10-14	1537	Silcrete	Iziko Museum, Cape Town
DK1	10-14	1560	Silcrete	Iziko Museum, Cape Town
DK1	10-14	1552	Silcrete	Iziko Museum, Cape Town
DK1	10-14	1557	Quartzite	Iziko Museum, Cape Town
DK1	10-14	1558	Quartzite	Iziko Museum, Cape Town
DK1	10-14	1644	Quartzite	Iziko Museum, Cape Town
DK1	10-14	1555	Silcrete	Iziko Museum, Cape Town
PP13B	5	40361	Quartzite	Diaz Museum, Mossel Bay
PP13B	5	41212	Quartzite	Diaz Museum, Mossel Bay
PP13B	5	41376	Quartzite	Diaz Museum, Mossel Bay
PP13B	5	41716	Quartzite	Diaz Museum, Mossel Bay
PP13B	5	41825	Quartzite	Diaz Museum, Mossel Bay
PP13B	5	41400	Quartzite	Diaz Museum, Mossel Bay
PP13B	5	41612	Quartzite	Diaz Museum, Mossel Bay
PP13B	5	42775	Quartzite	Diaz Museum, Mossel Bay
PP13B	5	42807	Quartzite	Diaz Museum, Mossel Bay
PP13B	5	50906	Quartzite	Diaz Museum, Mossel Bay
PP13B	5	51712	Quartzite	Diaz Museum, Mossel Bay
PP13B	5	52022	Quartzite	Diaz Museum, Mossel Bay
PP13B	6	289	Quartzite	Diaz Museum, Mossel Bay
PP13B	5	56619	Quartzite	Diaz Museum, Mossel Bay
PP13B	5	1448	Quartzite	Diaz Museum, Mossel Bay
PP13B	5	43144	Silcrete	Diaz Museum, Mossel Bay
PP13B	5	45147	Quartzite	Diaz Museum, Mossel Bay
PP13B	5	44353	Quartzite	Diaz Museum, Mossel Bay
PP13B	5	44056	Quartzite	Diaz Museum, Mossel Bay
PP13B	5	44875	Quartzite	Diaz Museum, Mossel Bay
PP13B	5	45351	Quartzite	Diaz Museum, Mossel Bay
PP13B	5	61098	Quartzite	Diaz Museum, Mossel Bay
PP13B	5	54486	Quartzite	Diaz Museum, Mossel Bay
PP13B		83788	Quartzite	Diaz Museum, Mossel Bay
PP13B	5	83183	Quartzite	Diaz Museum, Mossel Bay
PP13B	5	83203	Quartzite	Diaz Museum, Mossel Bay
PP13B	5	83695	Quartzite	Diaz Museum, Mossel Bay
PP13B	5	83418	Quartzite	Diaz Museum, Mossel Bay
PP13B	5	83555	Quartzite	Diaz Museum, Mossel Bay
PP13B	5	62838	Quartzite	Diaz Museum, Mossel Bay
PP13B	5	83784	Quartzite	Diaz Museum, Mossel Bay
PP13B	5	83899	Quartzite	Diaz Museum, Mossel Bay
PP13B	5	117473	Quartzite	Diaz Museum, Mossel Bay
PP13B	5	117531	Quartzite	Diaz Museum, Mossel Bay
PP13B	5	62818	Quartzite	Diaz Museum, Mossel Bay
PP13B	5	118372	Quartzite	Diaz Museum, Mossel Bay
PP13B	5	118435	Quartzite	Diaz Museum, Mossel Bay
PP13B	5	112858	Silcrete	Diaz Museum, Mossel Bay
PP13B	5	112900	Silcrete	Diaz Museum, Mossel Bay
PP13B	5	112939	Quartzite	Diaz Museum, Mossel Bay
PP13B	5	112957	Quartzite	Diaz Museum, Mossel Bay
PP13B	5	112958	Quartzite	Diaz Museum, Mossel Bay
PP13B	5	112963	Quartzite	Diaz Museum, Mossel Bay
PP13B	5	112971	Silcrete	Diaz Museum, Mossel Bay
PP13B	5	112981	Quartzite	Diaz Museum, Mossel Bay
PP13B	5	76031	Silcrete	Diaz Museum, Mossel Bay
PP13B	5	76130	Quartzite	Diaz Museum, Mossel Bay
PP13B	6	76419	Quartzite	Diaz Museum, Mossel Bay
PP13B	6	76842	Quartzite	Diaz Museum, Mossel Bay
PP13B	5	77723	Quartzite	Diaz Museum, Mossel Bay
PP13B		112851	Quartzite	Diaz Museum, Mossel Bay
PP13B	6	79984	Quartzite	Diaz Museum, Mossel Bay
PP13B	6	80047	Quartzite	Diaz Museum, Mossel Bay
PP13B	6	81493	Silcrete	Diaz Museum, Mossel Bay
PP13B	6	81409	Quartzite	Diaz Museum, Mossel Bay
PP13B	6	81562	Quartzite	Diaz Museum, Mossel Bay
PP13B	6	81739	Quartzite	Diaz Museum, Mossel Bay
PP13B	6	81982	Silcrete	Diaz Museum, Mossel Bay
PP13B	6	81857	Quartzite	Diaz Museum, Mossel Bay
PP13B	5	2320	Quartzite	Diaz Museum, Mossel Bay
PP13B	5	82964	Quartzite	Diaz Museum, Mossel Bay
PP13B	6	27333	Quartzite	Diaz Museum, Mossel Bay
PP13B	6	63	Quartzite	Diaz Museum, Mossel Bay
PP13B	5	30583	Quartzite	Diaz Museum, Mossel Bay
PP13B	5	35794	Quartzite	Diaz Museum, Mossel Bay
PP13B	6	148	Quartzite	Diaz Museum, Mossel Bay
PP13B	6	164	Quartzite	Diaz Museum, Mossel Bay
PP13B	5	21071	Quartzite	Diaz Museum, Mossel Bay
PP13B	5	21075	Quartzite	Diaz Museum, Mossel Bay
PP13B	5	21125	Quartzite	Diaz Museum, Mossel Bay
PP13B	5	21178	Quartzite	Diaz Museum, Mossel Bay
PP13B	5	21223	Quartzite	Diaz Museum, Mossel Bay
PP13B	5	21233	Quartzite	Diaz Museum, Mossel Bay
PP13B	5	21793	Quartzite	Diaz Museum, Mossel Bay
PP13B	5	21934	quartz	Diaz Museum, Mossel Bay
PP13B	5	29095	Quartzite	Diaz Museum, Mossel Bay
PP13B	5	22559	Quartzite	Diaz Museum, Mossel Bay
PP13B	6	22578	Quartzite	Diaz Museum, Mossel Bay
PP13B	5	22598	Quartzite	Diaz Museum, Mossel Bay
PP13B	5	22809	Quartzite	Diaz Museum, Mossel Bay
PP13B	5	22988	Quartzite	Diaz Museum, Mossel Bay
PP13B	5	22710	Quartzite	Diaz Museum, Mossel Bay
PP13B	5	22892	Silcrete	Diaz Museum, Mossel Bay
PP13B	5	34401	Quartzite	Diaz Museum, Mossel Bay
PP13B	5	34451	Quartzite	Diaz Museum, Mossel Bay
PP13B	5	34496	Quartzite	Diaz Museum, Mossel Bay
PP13B	5	34515	Quartzite	Diaz Museum, Mossel Bay
PP13B	5	34636	Quartzite	Diaz Museum, Mossel Bay
KP1	4a	279	Ironstone/Chert	McGregor Museum, Mossel Bay
KP1	4a	398	Ironstone/Chert	McGregor Museum, Mossel Bay
KP1	4a	437	Ironstone/Chert	McGregor Museum, Mossel Bay
KP1	4a	441	Ironstone/Chert	McGregor Museum, Mossel Bay
KP1	4a	453	Ironstone/Chert	McGregor Museum, Mossel Bay
KP1	4a	459	Ironstone/Chert	McGregor Museum, Mossel Bay
KP1	4a	460	Ironstone/Chert	McGregor Museum, Mossel Bay
KP1	4a	1307	Ironstone/Chert	McGregor Museum, Mossel Bay
KP1	4a	1308	Ironstone/Chert	McGregor Museum, Mossel Bay
KP1	4a	1313	Ironstone/Chert	McGregor Museum, Mossel Bay
KP1	4a	1314	Ironstone/Chert	McGregor Museum, Mossel Bay
KP1	4a	1318	Ironstone/Chert	McGregor Museum, Mossel Bay
KP1	4a	1867	Ironstone/Chert	McGregor Museum, Mossel Bay
KP1	4a	2149	Ironstone/Chert	McGregor Museum, Mossel Bay
KP1	4a	2157	Ironstone/Chert	McGregor Museum, Mossel Bay
KP1	4a	2158	Ironstone/Chert	McGregor Museum, Mossel Bay
KP1	4a	2159	Ironstone/Chert	McGregor Museum, Mossel Bay
KP1	4a	2741	Ironstone/Chert	McGregor Museum, Mossel Bay
KP1	4a	2742	Ironstone/Chert	McGregor Museum, Mossel Bay
KP1	4a	2744	Ironstone/Chert	McGregor Museum, Mossel Bay
KP1	4a	2746	Ironstone/Chert	McGregor Museum, Mossel Bay
KP1	4a	2748	Ironstone/Chert	McGregor Museum, Mossel Bay
KP1	4a	2751	Ironstone/Chert	McGregor Museum, Mossel Bay
KP1	4a	2752	Ironstone/Chert	McGregor Museum, Mossel Bay
KP1	4a	3314	Ironstone/Chert	McGregor Museum, Mossel Bay
KP1	4a	3317	Ironstone/Chert	McGregor Museum, Mossel Bay
KP1	4a	3319	Ironstone/Chert	McGregor Museum, Mossel Bay
KP1	4a	spl2399	Ironstone/Chert	McGregor Museum, Mossel Bay
KP1	4a	spl2474	Ironstone/Chert	McGregor Museum, Mossel Bay
KP1	4a	spl2486	Ironstone/Chert	McGregor Museum, Mossel Bay
KP1	4a	spl2891	Ironstone/Chert	McGregor Museum, Mossel Bay
KP1	4a	445	Ironstone/Chert	McGregor Museum, Mossel Bay
KP1	4a	451	Ironstone/Chert	McGregor Museum, Mossel Bay
KP1	4a	969	Ironstone/Chert	McGregor Museum, Mossel Bay
KP1	4a	2181	Ironstone/Chert	McGregor Museum, Mossel Bay
KP1	4a	2263	Ironstone/Chert	McGregor Museum, Mossel Bay
KP1	4a	3330	Ironstone/Chert	McGregor Museum, Mossel Bay
KP1	4a	3336	Ironstone/Chert	McGregor Museum, Mossel Bay
KP1	4a	3345	Ironstone/Chert	McGregor Museum, Mossel Bay
KP1	4a	spl2300	Ironstone/Chert	McGregor Museum, Mossel Bay
KP1	4a	spl2373	Ironstone/Chert	McGregor Museum, Mossel Bay
KP1	4a	2156	Ironstone/Chert	McGregor Museum, Mossel Bay
KP1	4a	3309	Ironstone/Chert	McGregor Museum, Mossel Bay
KP1	4a	3316	Ironstone/Chert	McGregor Museum, Mossel Bay
KP1	4a	953	Ironstone/Chert	McGregor Museum, Mossel Bay
KP1	4a	3333	Ironstone/Chert	McGregor Museum, Mossel Bay
KP1	4a	3357	Ironstone/Chert	McGregor Museum, Mossel Bay
KP1	4a	spl2490	Ironstone/Chert	McGregor Museum, Mossel Bay
KP1	4a	SPL2494	Ironstone/Chert	McGregor Museum, Mossel Bay
KP1	4a	2743	Ironstone/Chert	McGregor Museum, Mossel Bay
KP1	4a	910	Ironstone/Chert	McGregor Museum, Mossel Bay
KP1	4a	960	Ironstone/Chert	McGregor Museum, Mossel Bay
KP1	4a	964	Ironstone/Chert	McGregor Museum, Mossel Bay
KP1	4a	968	Ironstone/Chert	McGregor Museum, Mossel Bay
KP1	4a	970	Ironstone/Chert	McGregor Museum, Mossel Bay
KP1	4a	2152	Ironstone/Chert	McGregor Museum, Mossel Bay
KP1	4a	2174	Ironstone/Chert	McGregor Museum, Mossel Bay
KP1	4a	2175	Ironstone/Chert	McGregor Museum, Mossel Bay
KP1	4a	2176	Ironstone/Chert	McGregor Museum, Mossel Bay
KP1	4a	2185	Ironstone/Chert	McGregor Museum, Mossel Bay
KP1	4a	2186	Ironstone/Chert	McGregor Museum, Mossel Bay
KP1	4a	2187	Ironstone/Chert	McGregor Museum, Mossel Bay
KP1	4a	2192	Ironstone/Chert	McGregor Museum, Mossel Bay
KP1	4a	2264	Ironstone/Chert	McGregor Museum, Mossel Bay
KP1	4a	3329	Ironstone/Chert	McGregor Museum, Mossel Bay
KP1	4a	3332	Ironstone/Chert	McGregor Museum, Mossel Bay
KP1	4a	3334	Ironstone/Chert	McGregor Museum, Mossel Bay
KP1	4a	3340	Ironstone/Chert	McGregor Museum, Mossel Bay
KP1	4a	3341	Ironstone/Chert	McGregor Museum, Mossel Bay
KP1	4a	3342	Ironstone/Chert	McGregor Museum, Mossel Bay
KP1	4a	3346	Ironstone/Chert	McGregor Museum, Mossel Bay
KP1	4a	3347	Ironstone/Chert	McGregor Museum, Mossel Bay
KP1	4a	3348	Ironstone/Chert	McGregor Museum, Mossel Bay
KP1	4a	3350	Ironstone/Chert	McGregor Museum, Mossel Bay
KP1	4a	3351	Ironstone/Chert	McGregor Museum, Mossel Bay
KP1	4a	3353	Ironstone/Chert	McGregor Museum, Mossel Bay
KP1	4a	3355	Ironstone/Chert	McGregor Museum, Mossel Bay
KP1	4a	3358	Ironstone/Chert	McGregor Museum, Mossel Bay
KP1	4a	3361	Ironstone/Chert	McGregor Museum, Mossel Bay
KP1	4a	3374	Ironstone/Chert	McGregor Museum, Mossel Bay
KP1	4a	spl2893	Ironstone/Chert	McGregor Museum, Mossel Bay
KP1	4a	2160	Ironstone/Chert	McGregor Museum, Mossel Bay
KP1	4a	961	Ironstone/Chert	McGregor Museum, Mossel Bay
KP1	4a	963	Ironstone/Chert	McGregor Museum, Mossel Bay
KP1	4a	971	Ironstone/Chert	McGregor Museum, Mossel Bay
KP1	4a	3331	Ironstone/Chert	McGregor Museum, Mossel Bay
KP1	4a	3335	Ironstone/Chert	McGregor Museum, Mossel Bay
KP1	4a	3338	Ironstone/Chert	McGregor Museum, Mossel Bay
KP1	4a	3354	Ironstone/Chert	McGregor Museum, Mossel Bay
KP1	4a	3375	Ironstone/Chert	McGregor Museum, Mossel Bay
