# Supplementary material for: New Experiments and a Model-Driven Approach for Interpreting Middle Stone Age Lithic Point Function Using the Edge Damage Distribution Method
Source: PLoS One. 2016 Oct 13;11(10):e0164088. doi: 10.1371/journal.pone.0164088 (PMC5063385; doi:10.1371/journal.pone.0164088)
Supplement: S3 File — Aggregated edge damage distribution data from experimental and archaeological point assemblages. (XLSX) [file pone.0164088.s003.xlsx]

## Sheet: Sheet1
	AGGREGATED RAW DATA										LOESS SMOOTHED DATA - 15%
RelativeEdgeLocation	QuartziteSpears	Defleshing	Field Dressing	Trampling	Tumbler	KP1	PP13B-MIS5	PP13B-MIS6	DK1 6-9	DK1 10-14	LoessSpears	LoessDeflesh	LoessField	LoessTrample	LoessTumble	LoessPP13BMIS6	LoessKP1	LoessPP13BMIS5	LoessDK6-9	LoessDK10-14
1	0	0	1	0	1	9	1	0	0	0	3.32599	0.799036	1.18997	0.42872	2.60501	-0.118693	8.09475	3.44289	0.589774	0.430457
2	0	0	1	0	1	9	2	0	0	0	3.46447	0.802462	1.15484	0.508505	2.57245	0.0463333	8.14239	3.75922	0.601416	0.518487
3	2	1	1	1	2	9	2	0	0	0	3.60139	0.805569	1.11974	0.588124	2.53961	0.210865	8.18988	4.07294	0.612664	0.605389
4	2	1	1	1	1	8	2	0	0	0	3.73682	0.808358	1.0847	0.667584	2.50657	0.374847	8.23716	4.38396	0.623528	0.691115
5	2	1	1	1	1	8	3	1	0	0	3.87084	0.810827	1.04973	0.746892	2.4734	0.538222	8.28418	4.69225	0.634033	0.775624
6	3	1	1	0	3	9	4	1	0	0	4.00357	0.812971	1.01485	0.826046	2.44021	0.700933	8.33086	4.99779	0.644213	0.858886
7	4	1	1	0	3	9	5	1	0	0	4.13517	0.814783	0.980075	0.905046	2.40711	0.862913	8.37713	5.30061	0.654117	0.940882
8	6	1	1	1	4	7	5	0	1	0	4.26583	0.816249	0.945442	0.9839	2.37424	1.02409	8.42291	5.60074	0.663806	1.02161
9	9	1	1	1	4	7	6	1	1	0	4.39572	0.817355	0.91097	1.06263	2.34171	1.18437	8.46812	5.89822	0.673352	1.10108
10	8	1	1	1	4	6	7	1	1	1	4.52503	0.818082	0.876686	1.14126	2.30964	1.3437	8.51268	6.19314	0.682827	1.17932
11	7	1	1	1	4	6	7	0	1	1	4.65389	0.818409	0.842616	1.21981	2.27812	1.50199	8.55654	6.48555	0.692305	1.25638
12	6	1	1	1	4	8	6	1	2	1	4.78239	0.818308	0.808782	1.29831	2.2472	1.65917	8.59968	6.77554	0.701857	1.33232
13	5	1	1	1	4	7	6	2	2	3	4.91058	0.817751	0.77521	1.3768	2.21693	1.8152	8.64211	7.06318	0.71155	1.40722
14	4	1	1	2	2	8	6	3	2	3	5.03851	0.816705	0.74192	1.45531	2.18733	1.97002	8.68386	7.34857	0.721439	1.48116
15	5	0	1	2	3	9	7	3	2	2	5.16621	0.815132	0.708929	1.5339	2.15837	2.12358	8.72499	7.63183	0.731561	1.55421
16	6	0	1	3	3	11	8	2	2	2	5.29372	0.812992	0.676252	1.6126	2.13003	2.27583	8.76559	7.91314	0.741932	1.62646
17	5	0	1	3	2	10	10	2	1	2	5.42106	0.81025	0.643897	1.69145	2.10225	2.4267	8.80576	8.19266	0.752546	1.69797
18	5	0	1	3	0	11	11	2	0	3	5.54824	0.806882	0.611867	1.77048	2.07494	2.57613	8.84559	8.47063	0.76337	1.76884
19	5	0	1	3	1	10	13	2	1	2	5.67527	0.802874	0.580153	1.8497	2.04799	2.72407	8.88518	8.74728	0.774352	1.83914
20	6	0	1	3	1	11	12	2	1	2	5.80214	0.798227	0.548735	1.92909	2.02126	2.87048	8.92463	9.02283	0.785428	1.90898
21	7	0	0	3	2	10	13	2	1	2	5.92882	0.792962	0.517579	2.00862	1.99461	3.01536	8.96404	9.2975	0.79651	1.97846
22	7	0	0	2	2	8	14	2	1	2	6.05525	0.787124	0.486627	2.08821	1.96786	3.15873	9.00352	9.57151	0.807475	2.04769
23	8	1	0	1	1	8	12	2	0	3	6.18132	0.780794	0.455808	2.16776	1.94077	3.30067	9.04317	9.84501	0.818153	2.11684
24	8	2	0	1	1	10	10	3	0	4	6.30681	0.774091	0.425035	2.24713	1.91302	3.44132	9.08316	10.1181	0.828309	2.18605
25	8	3	0	1	2	9	11	4	0	4	6.43136	0.767175	0.394195	2.32613	1.88418	3.58095	9.12372	10.3909	0.837623	2.2555
26	7	3	0	1	2	9	13	6	0	3	6.55428	0.760222	0.363144	2.40455	1.85369	3.7199	9.16516	10.6631	0.845639	2.32528
27	7	3	0	1	2	9	12	5	0	2	6.67443	0.753396	0.331696	2.48209	1.82073	3.85861	9.20784	10.9342	0.851668	2.39531
28	8	2	0	1	2	8	12	6	0	4	6.78986	0.746805	0.299622	2.55833	1.78419	3.99749	9.25219	11.2026	0.854642	2.46511
29	10	2	0	1	1	9	10	6	0	4	6.89761	0.740457	0.26668	2.63265	1.7427	4.13668	9.29846	11.4645	0.853009	2.53339
30	7	2	0	2	1	9	13	7	0	4	6.99417	0.734319	0.23273	2.70416	1.69526	4.27566	9.3461	11.7137	0.845095	2.59752
31	7	1	0	3	1	11	14	6	1	4	7.07893	0.728835	0.197925	2.77202	1.64309	4.41332	9.39282	11.9433	0.838149	2.65417
32	7	0	0	3	1	10	14	7	1	4	7.17567	0.719548	0.172986	2.82976	1.6189	4.50022	9.39134	12.1033	0.832526	2.69567
33	6	0	0	4	1	11	13	7	2	4	7.2732	0.711865	0.149946	2.88268	1.60001	4.58016	9.37855	12.2534	0.829207	2.73509
34	5	0	0	5	1	10	11	7	2	2	7.37208	0.705707	0.129528	2.93053	1.58692	4.65298	9.3548	12.3944	0.828973	2.7721
35	5	0	0	6	2	9	12	6	2	2	7.47278	0.701037	0.112502	2.97331	1.57984	4.71855	9.32066	12.5269	0.832338	2.8062
36	6	0	0	5	3	10	10	5	2	1	7.57568	0.697824	0.0996135	3.01134	1.57875	4.77694	9.27692	12.6516	0.839445	2.8368
37	6	0	0	4	2	9	13	6	1	2	7.68111	0.696025	0.0915272	3.045	1.58343	4.82837	9.22476	12.7691	0.850067	2.86342
38	7	0	0	4	1	9	14	6	1	2	7.78903	0.695541	0.0887934	3.07455	1.59364	4.87286	9.16573	12.8808	0.863646	2.88572
39	7	1	0	3	1	10	12	6	1	3	7.89896	0.696136	0.0918507	3.10023	1.6094	4.91022	9.10151	12.9875	0.879452	2.90344
40	6	1	0	3	1	9	14	4	1	2	8.01038	0.697446	0.101078	3.12239	1.63115	4.94	9.03369	13.0907	0.896635	2.91622
41	8	1	0	3	0	9	14	4	1	2	8.12285	0.698927	0.116693	3.14143	1.65941	4.96156	8.96368	13.1916	0.914212	2.92381
42	6	0	0	4	0	10	14	3	1	2	8.23616	0.699962	0.13883	3.15758	1.69443	4.97405	8.89261	13.2915	0.931112	2.926
43	8	0	0	2	1	11	14	4	0	2	8.35036	0.699989	0.167531	3.17086	1.73606	4.9765	8.82149	13.3916	0.946402	2.92254
44	8	0	0	2	2	11	15	4	0	2	8.46595	0.698648	0.20266	3.18101	1.78378	4.96796	8.75137	13.4932	0.959343	2.91333
45	8	0	0	1	3	12	14	6	0	1	8.58387	0.695854	0.243703	3.18773	1.83672	4.94785	8.68341	13.5981	0.969448	2.89859
46	11	0	0	3	3	10	13	7	0	1	8.70546	0.691725	0.289835	3.19073	1.89397	4.91597	8.61905	13.7074	0.976619	2.87869
47	10	0	0	5	3	8	14	6	0	2	8.83244	0.68655	0.340004	3.18984	1.95462	4.87246	8.56014	13.8216	0.981134	2.8542
48	11	0	0	5	1	8	13	4	1	3	8.96657	0.68076	0.392982	3.18521	2.01772	4.81778	8.50859	13.9402	0.983477	2.82573
49	11	0	0	5	0	9	13	4	1	6	9.10946	0.674917	0.447585	3.17693	2.08189	4.75276	8.4659	14.0622	0.984141	2.79418
50	9	0	0	5	2	11	11	5	1	6	9.26227	0.669736	0.502797	3.16513	2.1457	4.6786	8.43306	14.1862	0.983624	2.76067
51	9	0	0	5	2	10	12	5	1	5	9.42582	0.66596	0.55782	3.15005	2.2081	4.59688	8.41053	14.3106	0.982367	2.72626
52	10	1	0	5	2	8	11	5	1	4	9.60098	0.664187	0.612	3.13233	2.26866	4.5092	8.39844	14.433	0.980812	2.69181
53	10	1	0	5	1	4	13	5	1	3	9.78854	0.66471	0.664771	3.1131	2.32744	4.41719	8.39653	14.5514	0.979466	2.65776
54	9	1	0	3	1	4	14	4	2	3	9.98915	0.667455	0.71565	3.09361	2.38472	4.32225	8.40427	14.6643	0.978858	2.62422
55	10	1	0	2	4	5	16	4	2	4	10.2032	0.672013	0.764556	3.07509	2.44062	4.22536	8.42125	14.7706	0.97961	2.59123
56	10	1	0	1	4	5	20	3	2	3	10.431	0.677922	0.811763	3.05853	2.49515	4.12711	8.44708	14.8698	0.982382	2.55875
57	8	1	0	2	4	7	19	3	2	3	10.6721	0.684785	0.85778	3.04484	2.54812	4.02813	8.48099	14.962	0.987795	2.52655
58	11	1	0	2	2	7	14	5	2	4	10.9255	0.692318	0.903231	3.03494	2.59928	3.92902	8.52196	15.048	0.996367	2.494
59	10	1	1	2	1	7	13	4	2	4	11.19	0.700305	0.94868	3.02963	2.64865	3.83038	8.56857	15.1284	1.00844	2.46034
60	11	1	2	2	2	8	13	4	2	4	11.4647	0.708667	0.994605	3.02938	2.69651	3.73307	8.61908	15.2035	1.02408	2.42475
61	11	2	2	2	1	8	16	5	1	2	11.7493	0.717601	1.04137	3.03433	2.74323	3.63812	8.67172	15.2728	1.04302	2.38654
62	11	2	2	2	2	8	17	5	1	2	12.0439	0.727373	1.08918	3.04429	2.78902	3.54635	8.72514	15.3358	1.06458	2.3452
63	13	2	2	3	3	7	16	6	0	1	12.3491	0.738132	1.13814	3.05898	2.83391	3.45823	8.77836	15.392	1.08779	2.30054
64	14	2	2	3	3	8	15	6	0	2	12.666	0.749883	1.1882	3.07831	2.87762	3.37399	8.83097	15.4409	1.11155	2.25275
65	14	2	2	2	4	7	19	3	0	2	12.9958	0.762485	1.23922	3.10258	2.91949	3.29362	8.88303	15.4813	1.13482	2.20222
66	11	1	2	2	6	7	16	4	0	2	13.3396	0.775651	1.29102	3.13238	2.9588	3.21673	8.93466	15.5121	1.15669	2.14943
67	11	1	3	3	8	6	17	3	0	1	13.6979	0.788952	1.34359	3.16853	2.99495	3.14266	8.98613	15.532	1.17647	2.09465
68	10	0	2	3	7	7	16	2	0	2	14.0714	0.801856	1.39704	3.212	3.0275	3.07082	9.0378	15.5392	1.19358	2.03808
69	10	0	3	2	5	7	15	3	0	2	14.461	0.813862	1.45148	3.26381	3.05588	3.00101	9.09001	15.5321	1.20747	1.97996
70	11	0	3	2	3	7	15	2	1	1	14.8676	0.824676	1.50698	3.32474	3.07947	2.93342	9.14304	15.5087	1.21771	1.92073
71	12	0	3	2	2	10	19	1	1	1	15.2924	0.834361	1.56344	3.39522	3.09768	2.86829	9.19716	15.4672	1.22404	1.86094
72	15	0	1	3	2	12	21	2	1	1	15.7368	0.843312	1.62078	3.47552	3.10982	2.80569	9.25255	15.4055	1.22644	1.8013
73	15	0	1	3	3	14	20	1	2	1	16.2019	0.852094	1.67899	3.56596	3.11516	2.74527	9.30945	15.3215	1.22515	1.74251
74	16	0	1	3	2	16	18	1	2	1	16.6879	0.861363	1.73805	3.66648	3.11305	2.68621	9.36837	15.2131	1.22058	1.68533
75	16	0	0	5	2	16	16	2	2	0	17.1946	0.871801	1.79797	3.77653	3.10306	2.62745	9.43	15.079	1.2132	1.63049
76	17	0	1	3	0	12	15	1	2	1	17.7207	0.883994	1.85862	3.89473	3.08524	2.56799	9.49506	14.9186	1.20351	1.57877
77	17	1	1	3	1	12	17	2	2	2	18.2648	0.89843	1.9198	4.01894	3.06022	2.50718	9.5639	14.7322	1.192	1.53101
78	17	1	1	3	3	10	14	2	1	2	18.8248	0.91547	1.98128	4.14666	3.02919	2.44477	9.63597	14.5208	1.17916	1.48806
79	21	1	1	4	5	11	11	1	1	2	19.3981	0.935128	2.04271	4.27521	2.99368	2.38061	9.70957	14.2867	1.16557	1.45083
80	21	1	1	6	5	12	10	2	1	1	19.9815	0.957119	2.10384	4.40186	2.95521	2.31461	9.78224	14.0324	1.15183	1.42065
81	21	1	0	5	5	12	14	2	1	1	20.5711	0.98096	2.16443	4.52402	2.91523	2.24689	9.8515	13.7613	1.13852	1.39915
82	21	0	3	5	3	12	15	1	2	1	21.1621	1.00612	2.22431	4.63934	2.87517	2.17797	9.91514	13.4766	1.12607	1.38797
83	23	1	3	3	3	12	16	0	2	1	21.7499	1.03218	2.28348	4.74597	2.83646	2.10881	9.97109	13.1815	1.11475	1.38852
84	20	1	3	4	2	8	17	2	2	1	22.3299	1.05884	2.34212	4.84267	2.80024	2.04078	10.017	12.8783	1.10452	1.40182
85	21	1	3	5	2	9	19	2	2	1	22.8973	1.08586	2.40044	4.92877	2.76713	1.9755	10.0501	12.5686	1.0952	1.42839
86	20	1	2	5	4	8	17	2	2	1	23.4477	1.11295	2.45862	5.00397	2.73755	1.91458	10.068	12.2532	1.08658	1.46837
87	23	1	2	5	5	7	15	5	2	1	23.9759	1.13976	2.51683	5.06811	2.71189	1.85932	10.0684	11.9332	1.07845	1.52138
88	25	2	2	5	4	8	12	5	2	2	24.4768	1.16599	2.57514	5.12121	2.69061	1.81047	10.0497	11.6102	1.07058	1.58668
89	25	1	2	4	3	9	11	4	1	2	24.9453	1.19139	2.63352	5.16346	2.67385	1.76833	10.0108	11.2859	1.06276	1.66335
90	27	1	2	6	3	9	12	2	1	2	25.3765	1.21577	2.6917	5.19505	2.66142	1.73279	9.95136	10.9622	1.05501	1.75037
91	28	1	2	8	2	9	11	3	1	2	25.7663	1.2389	2.74927	5.21631	2.65286	1.70331	9.87177	10.6407	1.04743	1.84695
92	30	1	2	9	1	10	8	2	1	2	26.1104	1.26061	2.80571	5.22773	2.64736	1.67922	9.77318	10.323	1.04006	1.95223
93	28	1	2	8	2	8	10	1	1	2	26.4049	1.28077	2.86038	5.22977	2.64395	1.65976	9.65769	10.0108	1.03283	2.0653
94	28	1	4	8	1	8	10	1	1	1	26.6466	1.29915	2.91245	5.2229	2.64175	1.64427	9.52806	9.70554	1.02553	2.18517
95	30	1	4	8	2	9	8	2	1	1	26.8334	1.31544	2.96096	5.20751	2.63978	1.63239	9.38757	9.40859	1.01789	2.31084
96	32	2	4	9	1	8	8	3	0	1	26.9642	1.32937	3.00485	5.18378	2.63683	1.62377	9.23991	9.12108	1.00962	2.44136
97	32	2	4	7	1	8	7	3	0	1	27.0391	1.34069	3.04302	5.15164	2.63178	1.61827	9.08921	8.84388	1.00048	2.57585
98	34	3	3	6	1	9	6	2	0	1	27.0592	1.34926	3.07451	5.11085	2.62398	1.6158	8.93962	8.57778	0.99027	2.71339
99	35	3	5	7	1	10	4	2	0	1	27.0264	1.35496	3.09844	5.06125	2.61337	1.61625	8.79488	8.32329	0.978966	2.8531
100	36	3	5	7	1	11	2	0	0	0	26.9423	1.35764	3.11433	5.00271	2.60034	1.61938	8.65789	8.0806	0.966613	2.99408
101	34	3	5	6	2	14	4	0	0	0	26.809	1.35715	3.12209	4.93518	2.58553	1.62472	8.53023	7.84954	0.953361	3.13524
102	34	3	5	6	2	14	4	0	0	0	26.6278	1.35337	3.12206	4.85876	2.5697	1.63165	8.41204	7.63033	0.939415	3.27534
103	34	2	4	5	3	14	5	0	0	1	26.4003	1.34616	3.11473	4.77374	2.55368	1.63964	8.30222	7.42403	0.924985	3.41325
104	35	2	4	4	3	13	5	0	0	4	26.128	1.33537	3.10062	4.68054	2.53851	1.64818	8.19909	7.23226	0.910365	3.54797
105	33	2	4	4	3	11	6	0	1	4	25.8124	1.32084	3.08033	4.57987	2.52539	1.65674	8.10086	7.05706	0.895964	3.6787
106	32	0	3	3	4	8	6	0	1	6	25.4545	1.30237	3.05447	4.47299	2.51542	1.66502	8.00589	6.90038	0.882265	3.80453
107	28	0	4	3	4	7	7	0	1	7	25.0555	1.27969	3.02364	4.36146	2.50912	1.67322	7.91248	6.76411	0.869722	3.92448
108	27	0	3	3	4	7	6	0	1	7	24.6161	1.25264	2.98847	4.24701	2.50627	1.68198	7.81892	6.65061	0.858821	4.03758
109	27	1	3	3	4	7	8	1	1	6	24.137	1.22124	2.94954	4.13136	2.50618	1.69249	7.72334	6.56246	0.850186	4.14298
110	27	1	3	3	5	5	7	2	1	6	23.6193	1.18581	2.90738	4.01613	2.50815	1.70622	7.62364	6.50162	0.844499	4.23988
111	26	1	4	3	5	5	6	2	1	6	23.0645	1.14689	2.86234	3.90296	2.5118	1.72495	7.51793	6.46872	0.84247	4.32749
112	25	1	3	3	3	3	4	2	1	6	22.4749	1.10517	2.81439	3.79366	2.51708	1.75055	7.40494	6.46337	0.844713	4.40507
113	24	0	3	3	3	5	4	2	2	6	21.8531	1.06132	2.76335	3.69021	2.52391	1.78447	7.28439	6.4841	0.851746	4.47199
114	18	0	3	3	2	6	4	2	2	5	21.2029	1.01604	2.70904	3.59459	2.53219	1.8274	7.15726	6.52838	0.863988	4.52779
115	18	1	3	3	2	5	4	1	2	6	20.5283	0.97007	2.65142	3.50892	2.54146	1.87935	7.02511	6.59329	0.88179	4.57214
116	18	1	4	3	1	5	6	1	2	6	19.8338	0.92403	2.59064	3.43534	2.55085	1.93979	6.89009	6.67629	0.905366	4.60481
117	17	2	2	2	1	5	7	2	3	5	19.1241	0.878432	2.52699	3.3759	2.55935	2.00768	6.75474	6.77564	0.93464	4.62558
118	17	2	2	2	1	6	8	2	2	7	18.404	0.83371	2.46085	3.33219	2.56607	2.08168	6.62142	6.89	0.969185	4.63428
119	14	2	2	4	1	5	7	3	1	6	17.6788	0.790342	2.39272	3.30509	2.5703	2.16042	6.49219	7.01795	1.00826	4.6309
120	13	2	1	3	2	7	6	3	0	6	16.9538	0.748783	2.32323	3.29447	2.57162	2.24254	6.36896	7.15766	1.05075	4.61544
121	13	1	1	3	4	7	8	3	0	7	16.2344	0.709429	2.25308	3.2993	2.5699	2.32661	6.25364	7.3072	1.0953	4.58779
122	11	0	0	2	4	5	8	3	0	7	15.5262	0.672605	2.18296	3.31797	2.56526	2.41123	6.14803	7.46458	1.14063	4.54775
123	11	0	1	2	3	6	5	3	0	6	14.8347	0.638556	2.1135	3.34848	2.55779	2.49524	6.05389	7.62739	1.18556	4.49521
124	11	0	1	1	3	8	6	4	0	7	14.1652	0.607429	2.04517	3.3886	2.54765	2.57769	5.97263	7.79304	1.22911	4.43022
125	12	0	1	1	3	8	7	4	0	6	13.5219	0.579199	1.97845	3.43594	2.53494	2.65766	5.90508	7.95908	1.27048	4.35306
126	12	0	1	1	2	7	6	4	1	6	12.9082	0.553605	1.91389	3.48822	2.51991	2.73424	5.85143	8.12326	1.3092	4.26413
127	11	0	2	1	2	7	8	3	1	5	12.3263	0.530199	1.85211	3.54343	2.50301	2.80664	5.81119	8.28375	1.34506	4.16402
128	10	0	2	2	2	6	8	1	1	3	11.7775	0.508364	1.79379	3.59966	2.48487	2.87446	5.78311	8.43943	1.37806	4.05349
129	10	0	2	3	2	4	10	2	1	3	11.2623	0.487434	1.73932	3.65487	2.46625	2.93771	5.76533	8.58993	1.40831	3.93364
130	9	0	2	3	2	4	11	2	1	3	10.7806	0.466765	1.68889	3.70725	2.44804	2.9968	5.75533	8.73522	1.43584	3.80587
131	9	0	1	3	2	5	9	2	1	3	10.3323	0.445791	1.64256	3.75552	2.43123	3.05235	5.75026	8.87536	1.46058	3.67175
132	8	0	2	4	3	5	10	1	1	3	9.9167	0.42411	1.60033	3.79911	2.41666	3.10498	5.74738	9.01049	1.48248	3.53275
133	7	0	2	5	2	5	8	2	1	3	9.53252	0.401551	1.56227	3.83802	2.40504	3.15511	5.74441	9.14087	1.50147	3.39003
134	7	0	2	5	2	4	8	4	0	2	9.17836	0.378143	1.52835	3.87259	2.39709	3.2028	5.73981	9.26677	1.51751	3.24433
135	7	0	2	6	1	5	11	4	0	2	8.85274	0.35416	1.49851	3.90328	2.39347	3.24796	5.73291	9.38854	1.53056	3.09621
136	6	0	2	6	1	5	12	5	2	2	8.55418	0.330145	1.47246	3.93065	2.39467	3.29045	5.72391	9.50668	1.54069	2.94604
137	6	1	2	5	2	3	12	5	2	1	8.28115	0.306681	1.44978	3.95523	2.40108	3.33013	5.7136	9.62174	1.54812	2.79422
138	6	1	2	4	3	4	11	6	3	1	8.03185	0.284272	1.43001	3.97768	2.4132	3.36686	5.70298	9.73404	1.55313	2.64137
139	6	1	2	5	4	5	12	6	3	1	7.80397	0.263277	1.41268	3.99872	2.43152	3.40034	5.69324	9.84384	1.55601	2.48838
140	6	1	1	5	3	6	11	4	3	1	7.59499	0.244033	1.39706	4.01895	2.45638	3.43022	5.68578	9.95152	1.55712	2.33632
141	6	1	1	6	4	8	8	4	3	2	7.40263	0.226976	1.38223	4.0389	2.48783	3.45619	5.68215	10.0575	1.55679	2.18636
142	6	1	1	8	3	7	10	3	4	2	7.22494	0.212616	1.3673	4.059	2.52563	3.47807	5.68386	10.1624	1.55518	2.03979
143	6	0	1	7	3	8	11	4	4	2	7.06056	0.201452	1.35136	4.07946	2.56917	3.49588	5.69209	10.2663	1.55222	1.8979
144	6	0	1	8	3	9	14	4	3	2	6.9089	0.193773	1.33351	4.10038	2.61764	3.50979	5.7076	10.3692	1.54773	1.76195
145	7	0	1	6	2	7	13	2	2	3	6.76948	0.189572	1.31294	4.12168	2.67031	3.52009	5.73073	10.4707	1.54165	1.633
146	8	0	1	5	2	6	13	2	2	3	6.64164	0.188602	1.28899	4.14309	2.72658	3.52687	5.76122	10.5699	1.53414	1.51193
147	7	0	1	5	3	6	11	2	1	3	6.5246	0.190398	1.26139	4.16407	2.7859	3.53003	5.79821	10.6659	1.5255	1.39949
148	7	0	1	4	2	7	12	2	1	1	6.41762	0.194416	1.23009	4.18377	2.84764	3.52936	5.84045	10.7574	1.51625	1.29611
149	8	0	1	4	3	6	11	2	2	1	6.32013	0.200126	1.19529	4.20115	2.91083	3.52459	5.88639	10.8436	1.50705	1.20212
150	7	0	1	3	2	6	11	3	2	1	6.23152	0.207113	1.15745	4.21543	2.97407	3.51549	5.934	10.9241	1.49858	1.11766
151	7	0	1	3	2	5	9	5	2	1	6.15104	0.215127	1.11718	4.2262	3.03562	3.50188	5.98106	10.9987	1.49144	1.04256
152	6	0	1	3	1	4	9	5	1	1	6.0779	0.223934	1.07523	4.23343	3.09384	3.48347	6.02538	11.0678	1.48602	0.976342
153	5	0	1	3	1	3	8	4	2	1	6.01127	0.23323	1.03223	4.23737	3.1473	3.4597	6.06474	11.1323	1.48245	0.91826
154	5	0	2	3	2	4	8	4	2	0	5.95034	0.24267	0.988816	4.23873	3.1949	3.42992	6.09712	11.1931	1.48048	0.867345
155	5	0	2	2	2	4	9	5	2	0	5.89414	0.25198	0.945554	4.2383	3.23611	3.39376	6.12115	11.2506	1.47954	0.8226
156	5	0	2	1	2	5	10	5	2	0	5.8416	0.261178	0.902866	4.23689	3.2709	3.35128	6.13623	11.3053	1.47888	0.783114
157	6	0	1	1	3	5	9	5	0	0	5.79153	0.270542	0.86099	4.23531	3.29961	3.30316	6.14246	11.3568	1.4777	0.748188
158	6	0	1	3	4	5	11	5	0	0	5.74264	0.280528	0.820078	4.23432	3.32294	3.25046	6.14069	11.4042	1.4753	0.717329
159	6	0	1	4	3	6	11	5	0	0	5.69358	0.291641	0.780257	4.23473	3.34184	3.19425	6.13257	11.4467	1.4712	0.690059
160	6	0	1	4	3	6	12	3	0	0	5.64291	0.304185	0.741641	4.23732	3.35724	3.13547	6.12012	11.4839	1.46515	0.665895
161	6	0	1	3	5	7	12	1	0	0	5.58944	0.318274	0.704304	4.24284	3.3699	3.07484	6.10529	11.5158	1.45722	0.644391
162	6	0	1	3	5	7	12	2	0	0	5.53247	0.333919	0.668153	4.25183	3.38048	3.01289	6.08988	11.543	1.44772	0.625202
163	5	0	0	3	5	8	14	2	0	0	5.47166	0.351158	0.632999	4.26469	3.38963	2.94988	6.07567	11.5659	1.43725	0.608145
164	5	0	0	3	5	9	14	3	0	0	5.40699	0.370045	0.598598	4.2817	3.39792	2.88579	6.06439	11.5843	1.42653	0.593257
165	5	0	1	5	7	8	12	3	0	0	5.3388	0.390593	0.564695	4.30305	3.40584	2.82042	6.05758	11.5978	1.41625	0.580718
166	4	0	1	5	7	7	14	3	0	0	5.26775	0.412712	0.531041	4.32911	3.41371	2.7534	6.0565	11.6052	1.40686	0.57085
167	4	0	0	4	7	7	13	3	1	0	5.19464	0.436179	0.4974	4.3605	3.42144	2.68424	6.06192	11.6055	1.39872	0.56411
168	6	1	0	5	5	8	12	3	1	0	5.1201	0.460706	0.463579	4.39782	3.42854	2.61232	6.07387	11.5979	1.39203	0.560953
169	5	1	0	5	3	8	13	3	1	0	5.04454	0.485876	0.429517	4.44136	3.43415	2.53717	6.09164	11.5814	1.38698	0.561742
170	5	1	0	5	3	9	11	3	1	0	4.96812	0.511169	0.395315	4.49083	3.43724	2.45856	6.11378	11.5552	1.38359	0.566674
171	7	1	0	6	2	7	11	3	1	0	4.89083	0.536036	0.361147	4.54518	3.43675	2.37646	6.13826	11.5183	1.38169	0.575731
172	6	1	0	6	4	7	13	3	3	0	4.81245	0.559988	0.327221	4.6027	3.43172	2.29101	6.16268	11.4692	1.38093	0.58872
173	5	1	0	6	4	5	12	2	4	0	4.73245	0.582675	0.293785	4.66136	3.4213	2.20248	6.18452	11.4058	1.38101	0.605187
174	4	1	0	5	4	5	12	2	4	1	4.6501	0.60388	0.261117	4.71903	3.40453	2.11139	6.20172	11.3256	1.38171	0.624422
175	5	1	0	5	4	5	12	2	3	1	4.5645	0.623376	0.229518	4.77381	3.38058	2.01865	6.21319	11.2262	1.38288	0.645526
176	4	1	0	5	3	5	13	2	3	2	4.47473	0.640914	0.199307	4.82397	3.34882	1.92529	6.21849	11.106	1.3843	0.667584
177	4	1	0	6	2	4	12	2	3	2	4.38008	0.65624	0.170806	4.86805	3.30885	1.83234	6.21764	10.9636	1.38567	0.68984
178	4	1	0	6	2	3	15	2	3	2	4.27995	0.669106	0.144323	4.90501	3.26067	1.74071	6.21131	10.7985	1.38652	0.711842
179	4	0	0	6	2	4	14	1	3	1	4.174	0.679282	0.120137	4.9343	3.20463	1.65108	6.20068	10.6103	1.38614	0.733242
180	5	0	0	5	1	4	14	0	2	1	4.06254	0.686571	0.0984721	4.95598	3.14166	1.56375	6.18748	10.3996	1.38369	0.753718
181	7	0	0	7	2	5	12	0	1	1	3.94666	0.690837	0.0794724	4.97089	3.07307	1.47874	6.17393	10.1679	1.37829	0.772994
182	5	0	0	5	3	6	12	1	1	1	3.82801	0.692026	0.063197	4.98043	3.00044	1.39607	6.16242	9.91726	1.36907	0.790864
183	5	2	0	5	3	6	11	1	1	1	3.70848	0.69016	0.0496795	4.9864	2.92533	1.31577	6.15552	9.65031	1.35509	0.80722
184	3	2	0	5	3	6	8	2	1	1	3.58997	0.685332	0.0388939	4.99068	2.84932	1.23777	6.15581	9.3701	1.33552	0.822066
185	3	2	0	5	4	7	8	2	1	1	3.47415	0.677645	0.0308629	4.99504	2.77416	1.16182	6.16593	9.07989	1.30975	0.835391
186	3	2	0	5	4	8	9	1	1	1	3.36247	0.6672	0.0257952	5.00098	2.70166	1.08761	6.18863	8.78322	1.27748	0.847039
187	1	0	0	5	3	9	10	1	1	1	3.25605	0.654099	0.0240299	5.00956	2.63347	1.01488	6.22653	8.48373	1.23882	0.856736
188	3	0	0	5	2	7	11	0	1	1	3.15577	0.638458	0.0257838	5.02129	2.57094	0.943669	6.28182	8.18476	1.19407	0.864152
189	4	0	0	5	2	6	10	0	1	1	3.06226	0.620496	0.0311116	5.03626	2.51527	0.874388	6.35576	7.88913	1.14371	0.868943
190	3	1	0	5	2	7	9	1	1	1	2.97599	0.600639	0.0399401	5.05434	2.46724	0.807907	6.44853	7.59922	1.08837	0.870786
191	4	1	0	4	2	7	7	1	1	1	2.89737	0.57948	0.0521104	5.07541	2.42702	0.745253	6.55917	7.31698	1.02889	0.869413
192	4	1	0	4	2	7	7	1	1	1	2.8269	0.557689	0.0674002	5.09934	2.39435	0.687132	6.68574	7.04396	0.966362	0.864632
193	4	1	0	5	3	7	7	1	1	1	2.76528	0.535953	0.0854544	5.12613	2.36853	0.633904	6.82548	6.78125	0.902102	0.856373
194	4	1	0	6	3	5	6	1	1	1	2.7134	0.514929	0.105711	5.15589	2.34823	0.585607	6.97517	6.52961	0.837557	0.844796
195	2	1	0	6	3	5	6	0	1	1	2.67217	0.495193	0.127474	5.18855	2.33158	0.54208	7.13168	6.28975	0.774204	0.830269
196	1	0	0	6	2	5	5	0	1	1	2.64267	0.47722	0.150206	5.22386	2.31661	0.503013	7.292	6.06248	0.713409	0.813344
197	1	0	0	5	2	5	5	0	1	1	2.62574	0.461433	0.173595	5.26135	2.30158	0.467998	7.45323	5.8488	0.656245	0.794811
198	1	0	0	4	2	4	4	0	0	1	2.62191	0.448167	0.197438	5.30008	2.28537	0.436558	7.61286	5.6499	0.603537	0.775596
199	0	0	0	3	2	4	2	0	0	1	2.63159	0.437734	0.221596	5.33879	2.2673	0.408198	7.76879	5.46692	0.555864	0.756572
200	0	0	0	3	2	4	2	0	0	0	2.65481	0.430382	0.246005	5.37606	2.24676	0.382537	7.91928	5.30108	0.513519	0.738511
201	0	1	0	3	0	6	1	0	0	0	2.69138	0.426159	0.270763	5.41043	2.22316	0.359345	8.06345	5.15342	0.476421	0.722054
202	0	0	0	3	1	9	1	0	0	0	2.74129	0.424829	0.296092	5.44073	2.19612	0.338683	8.20139	5.02488	0.444045	0.707704
203	0	0	0	3	2	8	1	0	0	0	2.80479	0.425934	0.322281	5.46619	2.16585	0.320963	8.33393	4.91645	0.415646	0.695771
204	0	0	0	3	2	8	1	0	0	0	2.8823	0.428912	0.349642	5.4864	2.13297	0.306735	8.46213	4.82879	0.390477	0.686359
205	0	0	0	4	2	11	1	0	0	1	2.97418	0.433184	0.378481	5.50119	2.09842	0.296446	8.58708	4.76203	0.367877	0.679537
206	0	0	0	5	2	9	0	0	0	1	3.0805	0.43823	0.409074	5.51079	2.06337	0.290326	8.70977	4.71586	0.347206	0.67534
207	2	0	0	6	3	10	1	0	0	1	3.2009	0.44364	0.441656	5.51554	2.02914	0.288457	8.83085	4.68963	0.327864	0.673828
208	4	0	0	9	2	10	2	0	0	1	3.33459	0.449169	0.476381	5.5159	1.99709	0.290883	8.95059	4.68259	0.309354	0.675105
209	4	0	0	9	2	9	3	0	0	1	3.48034	0.454742	0.513228	5.51215	1.9683	0.297664	9.06902	4.69406	0.291393	0.679225
210	4	0	1	10	1	10	3	0	0	1	3.63632	0.460325	0.55203	5.50433	1.94369	0.308699	9.18611	4.72347	0.274079	0.686142
211	4	0	1	8	2	12	4	0	0	1	3.8003	0.465829	0.59252	5.49226	1.92414	0.323597	9.30155	4.77044	0.25782	0.695819
212	4	0	1	7	3	12	5	0	0	1	3.96998	0.471033	0.63432	5.47573	1.91041	0.341676	9.41498	4.83446	0.243212	0.708258
213	4	0	2	7	4	15	6	0	0	0	4.14325	0.475552	0.6769	5.45448	1.90306	0.3621	9.52599	4.91495	0.230841	0.723577
214	4	0	2	7	3	14	6	0	0	0	4.31844	0.479086	0.719723	5.42817	1.90219	0.383965	9.63429	5.01131	0.22122	0.741965
215	4	0	1	7	3	15	6	1	0	0	4.49436	0.481664	0.762291	5.39631	1.90757	0.40649	9.73917	5.12244	0.214773	0.763651
216	3	0	1	6	3	12	5	1	0	0	4.67008	0.48377	0.804241	5.35828	1.91903	0.429163	9.83947	5.24675	0.211825	0.788865
217	4	1	1	5	3	11	6	1	0	0	4.84472	0.486283	0.845349	5.31341	1.93644	0.451843	9.93374	5.38208	0.212591	0.817716
218	4	1	1	6	2	9	6	1	0	0	5.01713	0.490144	0.885517	5.2612	1.95946	0.474691	10.0203	5.52589	0.217148	0.849884
219	5	1	1	6	2	9	7	0	1	0	5.18602	0.496173	0.924799	5.2013	1.98746	0.498034	10.0976	5.67553	0.225336	0.884692
220	6	1	0	7	2	8	6	0	1	0	5.35007	0.505051	0.96325	5.13353	2.01935	0.522213	10.1641	5.82839	0.236815	0.921257
221	7	1	0	8	0	8	5	0	1	1	5.50788	0.517267	1.00089	5.05774	2.05381	0.547653	10.2189	5.98195	0.251193	0.9586
222	7	1	0	7	0	10	6	0	1	1	5.65809	0.533113	1.03777	4.97353	2.08934	0.574933	10.2613	6.13374	0.268038	0.995734
223	9	1	1	6	0	9	8	0	1	1	5.79944	0.552658	1.0741	4.88004	2.12449	0.604655	10.291	6.2816	0.286879	1.0317
224	8	2	1	5	0	9	8	0	0	2	5.93092	0.575591	1.11029	4.77624	2.15813	0.637203	10.3082	6.42389	0.307212	1.06561
225	8	2	1	4	1	12	8	0	0	2	6.05174	0.601336	1.14675	4.66124	2.18966	0.673084	10.3131	6.55915	0.328529	1.09669
226	9	2	1	3	1	11	8	0	0	1	6.16131	0.62919	1.18382	4.53455	2.2189	0.712858	10.3066	6.68601	0.350348	1.12432
227	7	2	1	3	0	9	8	1	0	1	6.2591	0.658402	1.22163	4.3963	2.24614	0.756997	10.2897	6.80312	0.372177	1.14813
228	8	1	2	3	0	11	8	1	0	1	6.34478	0.688183	1.26005	4.24727	2.27199	0.805675	10.2645	6.90946	0.39357	1.16809
229	9	0	2	3	2	13	9	2	0	1	6.41833	0.717716	1.29876	4.08881	2.29745	0.858879	10.2331	7.00453	0.414078	1.18461
230	9	0	2	4	4	12	10	3	0	1	6.48007	0.746187	1.33731	3.92269	2.32383	0.916454	10.1973	7.08808	0.433268	1.19857
231	10	0	2	3	3	12	8	3	0	1	6.53067	0.772849	1.37524	3.75111	2.35246	0.978012	10.1588	7.16019	0.450746	1.2111
232	10	0	2	3	3	10	7	2	0	2	6.57108	0.797164	1.41225	3.57653	2.38437	1.04267	10.1187	7.22123	0.466182	1.22332
233	8	0	2	5	2	10	8	1	0	2	6.60241	0.818744	1.44814	3.4015	2.42024	1.10927	10.0785	7.2718	0.479326	1.236
234	7	0	2	4	3	7	7	1	0	2	6.62567	0.837323	1.48285	3.22843	2.46055	1.17668	10.0394	7.31272	0.490019	1.24954
235	7	0	2	4	3	7	10	1	0	2	6.64199	0.852767	1.51638	3.05925	2.50551	1.24397	10.0021	7.34501	0.498198	1.26408
236	7	0	1	2	2	8	8	1	0	1	6.65261	0.865071	1.54862	2.89531	2.55503	1.3107	9.96681	7.36991	0.503895	1.27958
237	6	0	1	2	2	10	8	0	1	1	6.65853	0.874368	1.57942	2.73721	2.60872	1.37687	9.93331	7.3885	0.507241	1.29591
238	5	0	1	2	5	8	9	0	1	2	6.66062	0.880921	1.60869	2.58494	2.66638	1.44271	9.90143	7.40142	0.508452	1.31289
239	4	0	1	2	5	10	6	0	2	2	6.65977	0.885123	1.63634	2.43826	2.728	1.50848	9.87081	7.40886	0.507793	1.33027
240	4	0	0	2	4	10	7	0	1	3	6.65686	0.887488	1.66238	2.29698	2.79381	1.57432	9.8408	7.41079	0.505552	1.34781
241	6	0	1	2	3	13	7	0	1	3	6.65283	0.888638	1.68688	2.16108	2.86394	1.6401	9.81022	7.40723	0.502012	1.36529
242	7	1	1	1	3	11	7	0	1	3	6.64876	0.889282	1.70996	2.03069	2.93819	1.70549	9.77773	7.3983	0.497456	1.38266
243	7	2	2	1	5	10	8	0	1	3	6.64614	0.890211	1.73162	1.9059	3.01559	1.76991	9.7416	7.38414	0.492153	1.4001
244	6	2	2	1	4	11	7	2	1	3	6.64712	0.892318	1.75187	1.7868	3.09466	1.83261	9.70014	7.365	0.486344	1.41789
245	6	2	2	2	3	8	6	2	1	0	6.65442	0.896486	1.77077	1.67351	3.17357	1.89281	9.65203	7.34127	0.480214	1.43631
246	6	2	3	2	3	8	6	3	0	0	6.67107	0.903463	1.78826	1.56619	3.25052	1.95003	9.59656	7.31348	0.473858	1.45551
247	6	3	2	2	1	13	6	3	0	0	6.70011	0.913785	1.8041	1.4649	3.32392	2.00418	9.53375	7.28234	0.467262	1.47549
248	6	2	2	2	2	10	6	3	1	0	6.74424	0.927818	1.81808	1.36947	3.39254	2.05562	9.46384	7.24898	0.460281	1.4962
249	6	2	2	1	2	10	7	4	1	0	6.80569	0.945699	1.83029	1.27938	3.45571	2.10503	9.38732	7.21495	0.452629	1.51747
250	6	2	3	0	2	10	7	4	1	0	6.88599	0.967231	1.84108	1.19383	3.51337	2.15315	9.30523	7.18214	0.443969	1.53905
251	6	0	4	0	3	8	10	1	1	0	6.98644	0.991893	1.85091	1.11197	3.56589	2.20046	9.21897	7.15238	0.433963	1.56061
252	5	0	3	0	4	8	8	4	1	0	7.10812	1.01888	1.86033	1.03321	3.61377	2.24712	9.13001	7.12709	0.422321	1.5818
253	5	0	3	0	3	8	7	4	1	0	7.25201	1.04717	1.86976	0.957339	3.65765	2.29295	9.03971	7.10727	0.408855	1.6022
254	5	1	2	0	5	10	6	4	0	1	7.41908	1.07559	1.87953	0.884582	3.69827	2.33746	8.94922	7.09366	0.393514	1.62134
255	5	1	1	0	4	11	6	2	0	1	7.61037	1.10298	1.88985	0.815506	3.73645	2.3799	8.85938	7.08686	0.376303	1.63881
256	5	1	1	0	5	10	8	3	0	2	7.82715	1.12827	1.9008	0.750879	3.77299	2.41935	8.77092	7.08736	0.357286	1.65439
257	6	1	1	0	5	10	6	3	0	3	8.07067	1.15045	1.91221	0.691568	3.80853	2.45479	8.68449	7.09533	0.336604	1.66825
258	7	1	1	1	4	9	7	3	0	3	8.34187	1.16876	1.92371	0.638445	3.84323	2.48507	8.60038	7.11081	0.314467	1.68095
259	7	1	2	1	4	10	8	0	0	3	8.64155	1.18264	1.93477	0.592367	3.8767	2.50895	8.5189	7.13377	0.291162	1.69322
260	8	1	2	1	4	12	7	1	0	1	8.97046	1.19167	1.94485	0.554085	3.90846	2.52524	8.44069	7.16407	0.267039	1.70576
261	6	1	2	1	4	11	7	2	0	1	9.32908	1.19564	1.95349	0.524338	3.93826	2.5331	8.36685	7.20119	0.242508	1.71912
262	9	1	2	1	3	7	7	2	0	2	9.71778	1.1946	1.96028	0.503669	3.96611	2.53214	8.29879	7.24408	0.218044	1.73372
263	10	1	1	1	3	6	8	5	0	2	10.1372	1.18893	1.96508	0.492377	3.99214	2.52238	8.23825	7.29115	0.194259	1.74988
264	10	1	1	0	2	5	8	5	0	2	10.5882	1.17921	1.96798	0.490869	4.01632	2.5041	8.18706	7.34015	0.17184	1.7678
265	10	1	2	0	4	8	6	5	0	2	11.0717	1.16623	1.96931	0.499755	4.03835	2.47789	8.1469	7.38836	0.151446	1.78762
266	10	1	2	0	5	7	5	4	0	2	11.5886	1.15091	1.96959	0.519871	4.05788	2.44463	8.11938	7.43332	0.133613	1.80944
267	9	1	3	0	7	8	6	3	0	2	12.1395	1.13425	1.96935	0.552194	4.07443	2.40544	8.1062	7.47306	0.118683	1.83312
268	9	1	3	0	8	6	7	2	0	2	12.7246	1.11727	1.96913	0.597704	4.08733	2.36161	8.10934	7.50606	0.106865	1.8582
269	9	1	3	0	7	9	8	2	0	3	13.3432	1.10095	1.96947	0.657363	4.09621	2.3145	8.13133	7.53125	0.0982765	1.88397
270	11	1	2	0	3	6	7	1	0	3	13.9941	1.08612	1.97085	0.732021	4.10101	2.26553	8.1755	7.54784	0.0930601	1.9095
271	14	2	2	0	2	6	6	1	0	4	14.6754	1.07337	1.97355	0.822319	4.10169	2.21605	8.24593	7.5551	0.0913182	1.93375
272	15	2	2	0	3	6	7	1	0	3	15.3849	1.06296	1.97769	0.92854	4.09826	2.1672	8.34741	7.55227	0.0930909	1.95558
273	15	2	1	0	4	5	6	3	0	3	16.1201	1.05485	1.98325	1.05044	4.09064	2.11977	8.48463	7.5386	0.098369	1.97391
274	16	2	0	0	4	7	7	3	0	2	16.8785	1.04895	1.99025	1.18702	4.07873	2.07417	8.66168	7.51375	0.107112	1.98808
275	15	2	1	1	4	3	9	4	0	2	17.6572	1.0451	1.99877	1.3367	4.06242	2.03049	8.88181	7.4778	0.119276	1.99792
276	16	2	2	0	5	5	9	4	0	2	18.4531	1.04308	2.00891	1.49756	4.04172	1.98857	9.14684	7.43121	0.134807	2.00356
277	14	1	2	0	6	8	10	3	0	2	19.2626	1.04273	2.02085	1.66756	4.01686	1.94806	9.45674	7.3746	0.153507	2.00546
278	18	1	2	0	4	9	8	2	0	2	20.0817	1.04406	2.03466	1.84476	3.9881	1.90844	9.80959	7.30867	0.174989	2.00453
279	18	1	3	0	4	9	9	1	0	2	20.9057	1.04722	2.05023	2.0275	3.9556	1.86913	10.2012	7.23422	0.198789	2.00192
280	20	1	3	0	4	7	9	0	0	1	21.7298	1.05255	2.06723	2.21441	3.9194	1.82964	10.6256	7.15205	0.224422	1.99885
281	20	1	2	1	5	8	9	0	0	1	22.549	1.06054	2.0852	2.40425	3.87945	1.78968	11.0758	7.06288	0.251414	1.99652
282	22	1	3	1	5	8	9	0	0	0	23.3587	1.07159	2.1037	2.59584	3.83562	1.74882	11.5439	6.96773	0.279317	1.99603
283	25	1	2	1	4	8	10	1	0	0	24.154	1.08597	2.12234	2.78806	3.78755	1.70683	12.0219	6.86773	0.307663	1.99816
284	25	0	2	2	4	9	8	1	0	2	24.9304	1.10383	2.14087	2.97976	3.73463	1.66392	12.5015	6.76385	0.336029	2.00337
285	25	0	2	2	2	9	10	1	0	3	25.6836	1.12535	2.15918	3.16992	3.6764	1.62066	12.9752	6.65662	0.36399	2.01183
286	29	0	1	3	3	11	11	1	0	3	26.4096	1.15068	2.17713	3.35747	3.61269	1.57768	13.4364	6.54616	0.391134	2.02328
287	30	0	2	3	3	11	10	1	0	2	27.1046	1.17979	2.19441	3.54119	3.54374	1.53563	13.8791	6.4324	0.417084	2.03718
288	30	0	2	4	4	12	7	1	0	2	27.7647	1.21233	2.21047	3.71971	3.47004	1.49526	14.2976	6.31494	0.441555	2.05313
289	30	1	2	4	4	12	6	1	0	2	28.386	1.2478	2.22456	3.89172	3.39226	1.45747	14.6865	6.19309	0.464454	2.07109
290	33	1	3	4	4	13	6	1	1	2	28.9652	1.28557	2.23591	4.05598	3.31117	1.42291	15.0414	6.06611	0.485861	2.09138
291	34	1	3	5	3	12	4	1	1	1	29.4999	1.32491	2.24386	4.21143	3.22767	1.39186	15.3594	5.93345	0.505974	2.11426
292	37	1	3	6	1	12	3	2	1	2	29.9876	1.36511	2.24791	4.35723	3.14287	1.36421	15.6396	5.79454	0.52504	2.13981
293	38	1	2	6	2	15	5	2	1	2	30.4266	1.40568	2.24778	4.49277	3.058	1.33951	15.8821	5.64895	0.543316	2.16811
294	36	1	2	8	3	17	6	2	1	2	30.8157	1.44629	2.24334	4.61782	2.9744	1.3174	16.0881	5.49683	0.561046	2.19913
295	36	1	2	8	3	18	5	2	1	2	31.1543	1.4868	2.23453	4.73248	2.89318	1.29774	16.2591	5.33901	0.57844	2.23269
296	36	1	2	9	5	24	4	2	1	2	31.4415	1.52702	2.22143	4.83701	2.81514	1.2807	16.3972	5.17672	0.595667	2.26837
297	37	1	2	9	5	28	5	2	1	2	31.6765	1.56679	2.20405	4.93165	2.74081	1.26668	16.5048	5.01141	0.612843	2.30548
298	38	1	2	9	4	32	4	2	1	2	31.8581	1.60593	2.18247	5.01644	2.6706	1.2562	16.5843	4.84487	0.630028	2.34304
299	39	1	2	8	4	33	2	1	1	1	31.9847	1.64418	2.15689	5.09109	2.60497	1.24971	16.6374	4.67919	0.647227	2.38001
300	39	1	2	8	4	32	1	1	1	1	32.0544	1.68111	2.12763	5.15501	2.54459	1.24751	16.6656	4.51694	0.664393	2.41536
301	40	2	3	6	1	31	2	1	1	2	32.0647	1.71607	2.09519	5.20734	2.48987	1.24939	16.6696	4.36084	0.681401	2.44823
302	40	2	3	6	1	31	2	1	1	2	32.0136	1.74838	2.06022	5.24718	2.44052	1.25454	16.6497	4.21363	0.697959	2.47801
303	39	2	3	6	1	30	3	1	1	2	31.8997	1.77736	2.02354	5.27375	2.39587	1.26164	16.6056	4.07802	0.71365	2.50436
304	38	3	3	6	2	27	3	1	1	3	31.7223	1.80238	1.98593	5.28655	2.3551	1.26927	16.5369	3.95644	0.727987	2.52699
305	36	3	3	6	2	21	3	1	1	5	31.4818	1.8229	1.9479	5.28535	2.31728	1.27602	16.4425	3.8511	0.740464	2.54576
306	33	3	3	6	2	15	5	1	1	4	31.1796	1.83847	1.9097	5.27033	2.2814	1.28076	16.3207	3.76397	0.750597	2.56076
307	33	3	3	6	1	13	4	1	1	4	30.818	1.84881	1.87142	5.242	2.24659	1.28265	16.169	3.69676	0.757948	2.57232
308	32	3	3	6	2	13	4	1	1	4	30.3999	1.85368	1.83287	5.20104	2.21223	1.28119	15.9847	3.65061	0.762155	2.58094
309	32	3	2	5	2	12	4	1	1	4	29.9294	1.85286	1.79376	5.14812	2.17775	1.2762	15.7652	3.62586	0.762942	2.58724
310	29	3	2	5	0	12	4	1	0	3	29.4113	1.8462	1.75384	5.08402	2.14258	1.2678	15.509	3.62224	0.760134	2.59184
311	29	4	2	4	0	10	3	2	0	3	28.8508	1.83362	1.71299	5.00962	2.10619	1.25646	15.2156	3.63906	0.753667	2.59511
312	29	4	2	5	1	13	3	2	0	3	28.2536	1.81529	1.67109	4.92601	2.06816	1.24282	14.8856	3.67529	0.743646	2.59718
313	29	4	2	4	2	13	2	1	0	2	27.6251	1.79171	1.62802	4.83433	2.02835	1.22759	14.5211	3.72944	0.730444	2.59783
314	27	3	1	3	2	9	3	1	0	2	26.9712	1.76362	1.58367	4.73575	1.98688	1.2114	14.1259	3.79962	0.71466	2.59637
315	25	1	0	3	1	7	3	0	0	3	26.2976	1.732	1.5379	4.6315	1.94419	1.19485	13.7057	3.88348	0.697046	2.59186
316	23	2	0	3	1	5	2	1	1	4	25.6102	1.69806	1.49063	4.52283	1.90073	1.17849	13.2671	3.97848	0.678453	2.58339
317	26	1	0	3	1	8	2	1	1	4	24.915	1.66317	1.44173	4.41116	1.85702	1.16288	12.8178	4.08216	0.659749	2.57018
318	25	1	0	3	1	8	3	1	1	3	24.2178	1.62862	1.3911	4.29824	1.81362	1.14856	12.3658	4.19292	0.641734	2.55168
319	25	1	0	3	2	9	2	1	1	3	23.5244	1.59528	1.33868	4.18624	1.77134	1.13627	11.9197	4.30996	0.625058	2.52767
320	25	2	1	3	2	9	1	1	1	3	22.8395	1.56357	1.28446	4.07754	1.73127	1.12691	11.4877	4.43327	0.610177	2.4982
321	25	2	1	4	4	11	3	2	1	3	22.167	1.53354	1.22859	3.97439	1.69469	1.12125	11.0781	4.56358	0.597442	2.4636
322	25	2	2	5	4	9	3	2	1	2	21.5099	1.50503	1.17149	3.87877	1.66267	1.11987	10.6985	4.70189	0.58712	2.42423
323	20	1	2	5	4	11	4	2	1	2	20.8708	1.47769	1.11388	3.79221	1.63574	1.12325	10.3551	4.84874	0.57939	2.38056
324	17	1	1	5	4	11	4	2	1	1	20.2521	1.45101	1.05669	3.71557	1.61377	1.13159	10.0524	5.00415	0.574313	2.3332
325	17	1	1	4	3	10	6	2	1	1	19.6561	1.42447	1.00088	3.64924	1.59615	1.1446	9.79283	5.16798	0.57174	2.2829
326	15	1	1	3	2	8	5	2	1	2	19.0842	1.39761	0.94742	3.59325	1.58192	1.16161	9.57591	5.34017	0.571337	2.23053
327	14	0	0	3	2	9	7	2	1	2	18.5373	1.37006	0.897119	3.54735	1.57014	1.18157	9.39891	5.52028	0.572641	2.17705
328	13	0	1	2	2	9	5	0	1	2	18.0154	1.34165	0.850579	3.5111	1.56012	1.20326	9.25749	5.70761	0.575104	2.12374
329	12	0	1	3	0	8	6	0	0	2	17.5176	1.31232	0.808214	3.48378	1.55141	1.22545	9.14627	5.90132	0.578121	2.0723
330	12	0	1	3	1	10	7	0	0	2	17.0429	1.28213	0.770183	3.46446	1.54387	1.24698	9.05976	6.10038	0.581066	2.02446
331	12	0	1	4	1	10	7	1	0	1	16.5897	1.2512	0.736363	3.45215	1.53784	1.26677	8.99253	6.3036	0.58337	1.98161
332	12	0	1	4	1	10	9	1	0	1	16.1567	1.21975	0.706457	3.44589	1.53369	1.28391	8.93936	6.50979	0.584639	1.94494
333	12	0	1	4	1	9	8	1	0	3	15.7427	1.18802	0.680031	3.44474	1.53149	1.29767	8.89594	6.71786	0.584642	1.91533
334	12	0	1	4	2	7	9	0	0	3	15.347	1.15629	0.65653	3.44771	1.53114	1.3076	8.85919	6.9265	0.583273	1.89315
335	12	0	0	4	1	5	7	0	0	3	14.9694	1.12485	0.635301	3.45361	1.53261	1.31353	8.82722	7.13404	0.580533	1.87823
336	14	0	1	2	1	4	6	0	0	3	14.6103	1.09405	0.615636	3.46105	1.53595	1.31554	8.79903	7.33843	0.576545	1.86993
337	14	0	1	3	1	6	7	0	0	2	14.2698	1.06425	0.596837	3.46854	1.54109	1.31387	8.77394	7.53759	0.571664	1.86714
338	13	0	1	3	1	6	8	2	0	1	13.9482	1.03575	0.578263	3.47472	1.5478	1.30879	8.75142	7.72969	0.566458	1.86843
339	13	1	1	3	0	7	9	2	0	1	13.6455	1.00877	0.559376	3.47846	1.5558	1.3006	8.73121	7.91286	0.561667	1.87235
340	12	2	0	2	0	9	8	2	1	1	13.3617	0.983414	0.539674	3.47903	1.56491	1.28966	8.71294	8.08496	0.558077	1.87753
341	12	2	0	2	0	12	7	1	1	1	13.0966	0.959627	0.518721	3.47619	1.5751	1.27635	8.69588	8.24367	0.556397	1.88276
342	12	3	0	2	1	15	8	1	1	0	12.8499	0.937315	0.496235	3.47011	1.58646	1.2612	8.6789	8.38662	0.557206	1.88697
343	15	4	0	1	1	13	7	1	1	0	12.6213	0.916455	0.472201	3.46156	1.59931	1.24487	8.66122	8.51186	0.560939	1.88929
344	14	5	0	2	1	11	5	1	1	0	12.4102	0.897154	0.447038	3.45164	1.61422	1.22809	8.64285	8.61777	0.567865	1.88888
345	13	4	0	3	1	10	9	1	1	1	12.2162	0.879525	0.421474	3.44168	1.63199	1.21156	8.62422	8.70338	0.578049	1.88493
346	14	3	0	5	2	8	11	3	1	2	12.0381	0.863439	0.396349	3.43298	1.65345	1.19592	8.60583	8.7687	0.59131	1.87673
347	13	1	0	5	2	8	12	4	1	2	11.8741	0.848589	0.372471	3.42656	1.67915	1.18172	8.58788	8.8146	0.607222	1.86385
348	12	1	0	5	2	9	14	3	1	2	11.7219	0.834453	0.350441	3.42311	1.70911	1.16938	8.57013	8.84249	0.625186	1.84625
349	11	1	0	5	1	8	14	3	1	2	11.5793	0.820304	0.3306	3.42293	1.74273	1.15906	8.55198	8.85414	0.644483	1.82417
350	12	1	1	5	1	8	12	4	1	2	11.4438	0.805234	0.313009	3.42594	1.77884	1.15062	8.53233	8.85122	0.664324	1.79806
351	13	0	1	4	1	9	10	3	1	2	11.3128	0.788307	0.297551	3.43169	1.81591	1.14346	8.50954	8.83527	0.683877	1.76849
352	12	0	1	5	1	8	10	1	0	2	11.1837	0.76867	0.283963	3.43959	1.85249	1.13667	8.48179	8.80784	0.702304	1.73612
353	13	0	1	5	2	5	13	1	0	2	11.0546	0.74565	0.271997	3.44909	1.88746	1.12918	8.44724	8.77018	0.71879	1.70169
354	11	0	0	5	2	7	9	0	0	1	10.924	0.718707	0.261522	3.45964	1.91996	1.12006	8.40463	8.72312	0.732601	1.66596
355	10	0	0	4	3	7	8	0	0	3	10.7907	0.687492	0.252553	3.47079	1.94958	1.10867	8.35358	8.66729	0.743115	1.62957
356	10	0	0	3	3	6	8	0	0	5	10.6542	0.65201	0.245237	3.48215	1.97619	1.09469	8.29436	8.60359	0.749856	1.59299
357	11	0	0	2	3	9	8	0	0	4	10.5141	0.612637	0.239761	3.49343	1.99962	1.07822	8.22773	8.53295	0.75253	1.55657
358	9	0	0	2	4	10	9	0	0	3	10.3701	0.569991	0.236093	3.50443	2.02	1.05969	8.15503	8.45644	0.75108	1.52046
359	10	0	0	4	4	8	10	0	1	4	10.2225	0.524873	0.234057	3.51484	2.03789	1.03964	8.078	8.37479	0.745706	1.48467
360	10	0	0	4	2	12	12	0	1	4	10.072	0.478246	0.233389	3.52428	2.05394	1.01849	7.99867	8.28801	0.736757	1.44909
361	10	0	0	4	3	10	10	1	1	3	9.91982	0.431213	0.233774	3.53208	2.06864	0.996536	7.91949	8.19558	0.724668	1.41341
362	9	0	0	3	4	9	9	1	1	3	9.76729	0.384992	0.23487	3.53752	2.08224	0.97411	7.84313	8.09652	0.709939	1.37701
363	11	0	0	2	4	9	9	1	1	1	9.61571	0.340889	0.236342	3.53997	2.09471	0.951513	7.77236	7.98983	0.693121	1.33889
364	8	0	0	2	2	8	8	1	2	0	9.46589	0.300251	0.23789	3.53893	2.10581	0.929081	7.70993	7.87471	0.674799	1.29797
365	9	0	0	2	2	9	10	0	2	0	9.3181	0.264409	0.239252	3.53417	2.11524	0.907106	7.65855	7.75075	0.655566	1.2533
366	8	0	0	2	1	10	8	0	2	0	9.17224	0.234573	0.240102	3.52572	2.12274	0.885803	7.62028	7.61774	0.635957	1.20421
367	7	0	0	3	1	8	5	1	1	0	9.0282	0.211632	0.240151	3.51368	2.12805	0.865287	7.59609	7.47556	0.616413	1.15039
368	8	0	0	4	2	5	4	1	1	0	8.886	0.19605	0.239214	3.49827	2.1309	0.845557	7.58614	7.32419	0.597238	1.09191
369	8	0	0	4	3	5	3	1	1	0	8.74563	0.187786	0.237258	3.4799	2.131	0.826688	7.58986	7.164	0.578574	1.02903
370	8	0	0	5	3	6	5	0	1	0	8.60698	0.186336	0.234429	3.45916	2.12791	0.808907	7.60583	6.99589	0.560378	0.962295
371	7	0	1	4	3	8	4	1	1	0	8.48374	0.207689	0.229864	3.44135	2.11442	0.803485	7.6743	6.83	0.54251	0.900831
372	8	0	1	5	3	7	4	0	1	0	8.34978	0.225406	0.224441	3.41623	2.09423	0.792948	7.74392	6.65528	0.516826	0.843185
373	8	0	1	4	3	8	6	1	1	0	8.20608	0.239806	0.21867	3.38523	2.06764	0.779069	7.80953	6.47439	0.492203	0.787959
374	8	0	1	3	2	8	7	1	0	0	8.05574	0.251831	0.212903	3.35056	2.03614	0.763485	7.86951	6.28999	0.468152	0.733863
375	9	0	0	3	1	6	7	1	0	1	7.90134	0.262332	0.20728	3.31381	2.0011	0.747216	7.92421	6.10397	0.44422	0.680264
376	10	0	0	3	0	6	6	1	0	1	7.74461	0.271914	0.201822	3.27591	1.96347	0.730807	7.97457	5.91744	0.420108	0.626965
377	10	0	0	3	0	5	5	1	0	1	7.58659	0.280986	0.196508	3.23741	1.92393	0.71453	8.0216	5.73109	0.395645	0.573951
378	8	0	0	3	0	3	6	0	0	0	7.42787	0.28982	0.191306	3.1986	1.88298	0.698514	8.06623	5.54531	0.370743	0.521272
379	6	0	0	4	1	3	8	0	0	0	7.26881	0.298605	0.186186	3.15966	1.841	0.682814	8.10926	5.36035	0.34537	0.468986
380	7	0	0	4	2	4	5	0	0	0	7.10964	0.307474	0.181122	3.12069	1.79833	0.667455	8.15139	5.17635	0.319525	0.417154
381	6	0	0	3	1	6	4	1	0	0	6.95049	0.316524	0.176093	3.08175	1.7552	0.652452	8.19328	4.99336	0.293224	0.365832
382	8	0	1	3	2	7	6	2	0	0	6.79148	0.325828	0.171082	3.04285	1.71184	0.637807	8.23547	4.8114	0.266499	0.315068
383	7	1	1	3	2	7	8	2	0	0	6.63269	0.335439	0.166073	3.00399	1.6684	0.623507	8.27844	4.63045	0.239387	0.264903
384	6	1	1	4	0	8	7	2	0	0	6.47414	0.345394	0.161043	2.96517	1.62501	0.609516	8.3226	4.45047	0.21193	0.215373
385	5	1	0	4	2	10	7	2	0	0	6.31585	0.355712	0.155961	2.92636	1.58177	0.595776	8.36826	4.27138	0.184171	0.166507
386	7	1	0	4	4	10	7	2	0	0	6.1578	0.366392	0.150793	2.88753	1.53877	0.582218	8.41571	4.09304	0.156155	0.118329
387	8	1	0	4	4	12	3	1	0	0	6.00001	0.377419	0.145511	2.84863	1.49608	0.568759	8.46513	3.91532	0.127926	0.0708611
388	9	1	0	3	3	12	4	1	0	0	5.84243	0.388769	0.140089	2.80959	1.45371	0.555307	8.51666	3.73804	0.0995283	0.0241192
389	9	1	0	3	2	12	3	1	0	0	5.68502	0.400408	0.134511	2.77035	1.41166	0.541773	8.57036	3.56104	0.0710049	-0.0218827
390	8	1	0	4	2	10	3	0	0	0	5.52766	0.412292	0.128761	2.73084	1.36988	0.528068	8.62623	3.38419	0.0423963	-0.0671341
391	5	1	0	3	2	9	3	0	0	0	5.37023	0.424373	0.122828	2.69097	1.32832	0.514109	8.68423	3.20735	0.0137414	-0.111628
392	5	1	0	3	2	11	3	0	0	0	5.21257	0.436596	0.116704	2.65068	1.28693	0.499823	8.74427	3.0304	-0.0149233	-0.15536
393	5	1	0	3	2	9	2	0	0	0	5.05453	0.448902	0.110385	2.60987	1.24563	0.485151	8.80627	2.85325	-0.043564	-0.198329
394	5	0	0	2	2	8	3	0	0	0	4.89598	0.461227	0.103867	2.56847	1.20436	0.470043	8.87009	2.67579	-0.0721499	-0.24054
395	5	0	0	2	1	10	2	0	0	0	4.73679	0.473505	0.0971519	2.5264	1.16303	0.454463	8.93562	2.49793	-0.100653	-0.281997
396	4	0	0	2	0	11	2	0	0	0	4.57682	0.48568	0.0902401	2.4836	1.12156	0.438383	9.00275	2.31962	-0.12905	-0.322712
397	3	0	0	1	0	11	1	0	0	0	4.41597	0.497703	0.0831355	2.44	1.07986	0.421784	9.07135	2.14078	-0.15732	-0.362698
398	3	0	0	2	0	8	1	0	0	0	4.25414	0.509536	0.0758432	2.39557	1.03788	0.404658	9.14126	1.96135	-0.185445	-0.401975
399	2	0	0	1	0	8	1	0	0	0	4.09124	0.521151	0.0683696	2.35029	0.995551	0.387003	9.21233	1.78131	-0.213415	-0.440564
400	1	0	0	1	0	7	1	0	0	0	3.92723	0.532532	0.060722	2.30414	0.952864	0.368825	9.2844	1.60064	-0.241221	-0.478495
